# Supplementary material for: An Efficient and Economic Approach for Producing Nanocellulose-Based Aerogel from Kapok Fiber
Source: Gels. 2024 Jul 25;10(8):490. doi: 10.3390/gels10080490 (PMC11353854; doi:10.3390/gels10080490)
Supplement: Supplementary file 1 [file gels-10-00490-s001.zip]

Archive with 1 entries (1 files):
- gels-3101536-supplementary.pdf
